# Supplementary material for: Development of Long-Term Stability of Enveloped rVSV Viral Vector Expressing SARS-CoV-2 Antigen Using a DOE-Guided Approach
Source: Vaccines (Basel). 2024 Oct 30;12(11):1240. doi: 10.3390/vaccines12111240 (PMC11598241; doi:10.3390/vaccines12111240)
Supplement: Supplementary file 1 [file vaccines-12-01240-s001.zip]

Archive with 1 entries (1 files):
- vaccines-3220278-supplementary.pdf
